# Supplementary material for: Establishment of Tumor Treating Fields Combined With Mild Hyperthermia as Novel Supporting Therapy for Pancreatic Cancer
Source: Front Oncol. 2021 Nov 3;11:738801. doi: 10.3389/fonc.2021.738801 (PMC8597267; doi:10.3389/fonc.2021.738801)
Supplement: Supplementary file 2 [file DataSheet_2.xlsx]

## Sheet: westernblot-NEW
	GAPDH	CO	32833.1	28633	26678.1
	GAPDH	TTF	34599.1	32857.3	34863.3
		H	31634.7	31060	30694.5
		TTF+H	43049.7	30353.3	29622
	LC3	CO	17543.5	10365.2	18281.3			lc3	CO	1	1	1
		TTF	15698.2	11557	19683				TTF	0.894815	1.11498	1.07668
		H	11872.2	6982.3	10712.3				H	0.676728	0.673628	0.58597
		TTF+H	26383.5	19143.2	28029.4				TTF+H	1.50389	1.84687	1.53323
	p62	CO	27830.3	24379.7	23663			p62	CO	1	1	1
		TTF	24381.6	21513.4	20117.1				TTF	0.876082	0.88243	0.850151
		H	25340.4	22441.9	24079.9				H	0.910532	0.920514	1.01762
		TTF+H	13802.1	11746.5	10737.4				TTF+H	0.495938	0.481814	0.453762
	caspase3	CO	21366.8	22757.2	20579.6			caspase3	CO	1	1	1
		TTF	22226.6	23062.7	21760.8				TTF	1.04024	1.01342	1.0574
		H	22604.9	24764.7	29778.6				H	1.05794	1.08821	1.447
		TTF+H	26133.7	25111.8	22727.8				TTF+H	1.22309	1.10346	1.10439
	AVERAGE		CO	TTF	38.5	TTF+38.5				TTF	38.5	TTF+38.5
		GAPDH	29381.4	34106.6	31129.7	34341.6		T-TEST	LC3	0.834223	0.0445366	0.00117939
		LC3	15396.7	15646.1	9855.59	24518.7			P62	0.00414116	0.272382	0.00103435
		P62	25291	22004.1	23954	12095.3			PRO-CA	0.0923455	0.243424	0.0666896
		PRO-CASPAS3	21567.9	22350	25716.1	24657.7
								SD		TTF	38.5	TTF+38.5
	NORM		CO	TTF	38.5	TTF+38.5			LC3	0.117625	0.0515278	0.190116
		GAPDH	1	1	1	1			P62	0.0171011	0.0591546	0.0214679
		LC3	0.524028	0.458741	0.316597	0.713964			PRO-CA	0.0221624	0.216413	0.0688032
		P62	0.860783	0.645155	0.769491	0.352206
		PRO-CASPAS3	0.734065	0.6553	0.826093	0.718013
								SD*100		TTF	38.5	TTF+38.5
			CO	TTF	38.5	TTF+38.5			LC3	11.7625	5.15278	19.0116
		LC3	0.524028	0.458741	0.316597	0.713964			P62	1.71011	5.91546	2.14679
		P62	0.860783	0.645155	0.767349	0.352206			PRO-CA	2.21624	21.6413	6.88032
		PRO-CASPAS3	0.734065	0.6553	0.826093	0.718013
			CO	TTF	38.5	TTF+38.5
		LC3	1	0.875413	0.604161	1.36245
		P62	1	0.749498	0.891455	0.409169
		PRO-CASPAS3	1	0.8927	1.12537	0.978133
			CO	TTF	38.5	TTF+38.5
		LC3	100	87.5413	60.4161	136.245
		P62	100	74.9498	89.1455	40.9169
		PRO-CASPAS3	100	89.27	112.537	97.8133

## Sheet: westernblot-OLD
1	828	65502.1	65326	65534	54235764	54235764		1	828	65502.1	65326	65534	54235764	54235764		1	828	65502.1	65326	65534	54235764	54235764
2	828	65498.2	65320	65533	54232536	54232536		2	828	65498.2	65320	65533	54232536	54232536		2	828	65498.2	65320	65533	54232536	54232536
3	828	65468.9	65310	65534	54208264	54208264		3	828	65468.9	65310	65534	54208264	54208264		3	828	65468.9	65310	65534	54208264	54208264
4	828	65472.3	65310	65534	54211105	54211105		4	828	65472.3	65310	65534	54211105	54211105		4	828	65472.3	65310	65534	54211105	54211105
5	1386	65431.8	65358	65507	90688512	90688512		5	1386	65431.8	65358	65507	90688512	90688512		5	1386	65431.8	65358	65507	90688512	90688512
6	1386	65406.1	65340	65461	90652801	90652801		6	1386	65406.1	65340	65461	90652801	90652801		6	1386	65406.1	65340	65461	90652801	90652801
7	1386	65383.1	65340	65431	90620969	90620969		7	1386	65383.1	65340	65431	90620969	90620969		7	1386	65383.1	65340	65431	90620969	90620969
8	1386	65430.4	65353	65513	90686583	90686583		8	1386	65430.4	65353	65513	90686583	90686583		8	1386	65430.4	65353	65513	90686583	90686583
9	970	65407	65359	65461	63444763	63444763		9	970	65407	65359	65461	63444763	63444763		9	970	65407	65359	65461	63444763	63444763
10	970	65386.4	65337	65466	63424824	63424824		10	970	65386.4	65337	65466	63424824	63424824		10	970	65386.4	65337	65466	63424824	63424824
11	970	65385.5	65338	65441	63423966	63423966		11	970	65385.5	65338	65441	63423966	63423966		11	970	65385.5	65338	65441	63423966	63423966
12	970	65379.6	65338	65427	63418171	63418171		12	970	65379.6	65338	65427	63418171	63418171		12	970	65379.6	65338	65427	63418171	63418171
13	1615	65424.4	65345	65466	105660465	105660465		13	1615	65424.4	65345	65466	105660465	105660465		13	1615	65424.4	65345	65466	105660465	105660465
14	1615	65418.8	65337	65475	105651336	105651336		14	1615	65418.8	65337	65475	105651336	105651336		14	1615	65418.8	65337	65475	105651336	105651336
15	1615	65422.1	65340	65475	105656639	105656639		15	1615	65422.1	65340	65475	105656639	105656639		15	1615	65422.1	65340	65475	105656639	105656639
16	1615	65418.1	65342	65466	105650126	105650226		16	1615	65418.1	65342	65466	105650126	105650226		16	1615	65418.1	65342	65466	105650126	105650226
		CO	TTF	38.5	TTF+38.5												CO	TTF	38.5	TTF+38.5
	GAPDH	54235764	54232536	54238264	54212105											GAPDH	7062.17	9657.35	8322.88	7827.45
	LC3	90688512	90652801	90620969	90686583											LC3	14969.3	9560.63	5537.2	12377.3
	P62	63444763	63424824	63423966	63318171											P62	65763.7	7044.25	6380.35	5431.98
	PRO-CASPAS3	105660465	105651336	105656639	105650126											PRO-CASPAS3	82105.5	85168	87834.9	87842.3
		CO	TTF	38.5	TTF+38.5												CO	TTF	38.5	TTF+38.5
	GAPDH	1	1	1	1											GAPDH	1	1	1	1
	LC3	1.67212	1.67156	1.67079	1.67281											LC3	2.11965	0.989985	0.665298	1.58127
	P62	1.1698	1.1695	1.16936	1.16797											P62	9.31212	0.729418	0.766603	0.693966
	PRO-CASPAS3	1.94817	1.94812	1.94801	1.94883											PRO-CASPAS3	11.6261	8.81898	10.5534	11.2223
		CO	TTF	38.5	TTF+38.5												CO	TTF	38.5	TTF+38.5
	LC3	1.67212	1.67156	1.67079	1.67281											LC3	1.60866	0.989985	0.665298	1.58127
	P62	1.1698	1.1695	1.16936	1.16797											P62	1.08702	0.729418	0.866603	0.693966
	PRO-CASPAS3	1.94817	1.94812	1.94801	1.94883											PRO-CASPAS3	10.184	9.89898	10.5534	11.2223
		CO	TTF	38.5	TTF+38.5												CO	TTF	38.5	TTF+38.5
	LC3	1	0.999666	0.999209	1.00042											LC3	1	0.615409	0.413572	0.982974
	P62	1	0.999745	0.999626	0.99844											P62	1	0.671026	0.797228	0.638411
	PRO-CASPAS3	1	0.999973	0.999918	1.00034											PRO-CASPAS3	1	0.972009	1.03627	1.10195
																GAPDH	1	71062.2
																	2	9657.35
																	3	8322.88
																	4	7827.45
																lc3	1	14969.3
																	2	9560.63
																	3	5537.2
																	4	12377.3
																p62	1	65763.7
																	2	7044.25
																	3	6380.35
																	4	5431.98
																caspase3	1	82105.5
																	2	60168
																	3	87834.9
																	4	87842.3
